# Supplementary material for: The Performance of Pleurotus eryngii β-Glucans on Protein Digestion and the Release of Free Amino Acids in the Bloodstream of Obese Adults
Source: Foods. 2025 Jul 28;14(15):2649. doi: 10.3390/foods14152649 (PMC12346340; doi:10.3390/foods14152649)
Supplement: Supplementary file 1 [file foods-14-02649-s001.zip]

Archive with 1 entries (1 files):
- foods-3775483-supplementary.pdf
